# Supplementary material for: Lower Non-Heme Iron Absorption in Healthy Females from Single Meals with Texturized Fava Bean Protein Compared to Beef and Cod Protein Meals: Two Single-Blinded Randomized Trials
Source: Nutrients. 2022 Jul 30;14(15):3162. doi: 10.3390/nu14153162 (PMC9370477; doi:10.3390/nu14153162)
Supplement: Supplementary file 1 [file nutrients-14-03162-s001.zip]

Archive with 1 entries (1 files):
- nutrients-1797538-supplementary.pdf
